# Supplementary material for: Pre-Transplant Prognostic Nutritional Index Independently Predicts Progression-Free Survival After Autologous Stem Cell Transplantation in Lymphoma
Source: J Clin Med. 2026 May 6;15(9):3549. doi: 10.3390/jcm15093549 (PMC13164050; doi:10.3390/jcm15093549)
Supplement: Supplementary file 1 [file jcm-15-03549-s001.zip]

Archive with 1 entries (1 files):
- jcm-4255974-supplementary.pdf
